# Supplementary material for: Preclinical Application of CEST MRI to Detect Early and Regional Tumor Response to Local Brain Tumor Treatment
Source: Pharmaceutics. 2024 Jan 12;16(1):101. doi: 10.3390/pharmaceutics16010101 (PMC10820766; doi:10.3390/pharmaceutics16010101)
Supplement: Supplementary file 1 [file pharmaceutics-16-00101-s001.zip]

Archive with 1 entries (1 files):
- pharmaceutics-2795081-supplementary.pdf
